# Supplementary material for: Identification of Chlamydia pneumoniae and NLRP3 inflammasome activation in Alzheimer’s disease retina
Source: Nat Commun. 2026 Jan 22;17:771. doi: 10.1038/s41467-026-68580-4 (PMC12827417; doi:10.1038/s41467-026-68580-4)
Supplement: Supplementary file 4 — Source data [file 41467_2026_68580_MOESM4_ESM.xlsx]

## Sheet: Figure 1
Figure 1E						Figure 1F									Figure 1I								Figure 1J					Figure 1K					Figure 1L					Figure 1M					Figure 1N					Figure 1O
Ret. Cpn+ cells (count)						Ret. Cpn (% IR area)				Brain Cpn (% IR area)					Well	Fluor	Target	Content	Sample	Cq	Mean			Ret. Cpn (% IR area)	Brain Cpn (% IR area)				Ret. Cpn (% IR area)	Ret. Aβ42 (% IR area)				Ret. Cpn (% IR area)	Ret. PHF-tau (% IR area)				Ret. Cpn (% IR area)	Brain NFTs (score)			Ret. Cpn (% IR area) by Braak stage					Ret. Cpn (% IR area) by APOε4 presence
NC	MCI	AD				NC	MCI	AD		NC	MCI	AD			A01	FAM	argR	retinal DNA	NC1	ND			NC	0.23	0.067			NC	0.23	3.78			NC	0.17	2.42			NC	0.23	1.21			0-II	III-IV	VI			−	+
13.75	17.1667	17				0.23	0.58	0.69		0.067	0.0695	0.17			A02	FAM	argR	retinal DNA	NC1	ND			NC	0.17	0.015			NC	0.17	2.55			NC	0.25	0.94			NC	0.17	0.43			0.17	0.23	0.41			0.23	0.25
7.08333	6.1	19.1				0.17	0.43	1.41		0.015	0.025	0.15			C01	FAM	argR	retinal DNA	MCI	ND			NC	0.25	0.0383333			NC	0.25	4.4			NC	1.1	1.36			NC	0.25	1.14			0.25	1.1	0.25			0.17	0.58
7.1	5.5	20.1				0.25	0.48	1.69		0.0383333	0.0495	0.205			C02	FAM	argR	retinal DNA	MCI	ND			NC	1.1	0.0343333			NC	0.3	2.79			NC	0.493	1.41			NC	1.1	0.43			0.3	0.482	0.33			1.1	0.592
3.5	6.2	30.5				1.1	0.25	0.83		0.0343333	0.0946	0.115			D01	FAM	argR	retinal DNA	AD1	38.6838	37.7498		NC	0.3	0.0355			NC	0.54	1.7			NC	0.433	0.45			NC	0.3	0.14			0.54	0.533	0.52			0.3	0.83
4.33333	19.9	35				0.3	0.49	2.64		0.0355	0.0203333	0.16			A03	FAM	argR	retinal DNA	AD1	36.8158			MCI	0.49	0.0695			NC	0.18	3.16978			NC	0.32	0.61			NC	0.54	0			0.18	0.43	0.538			0.54	2.64
7.88889	6.8	31.1				0.54	0.69	1.26				0.1295			E01	FAM	argR	retinal DNA	AD2	37.5854	37.6014		MCI	0.69	0.025			NC	0.41	1.36375			NC	0.32	1.435			NC	0.18	0			0.527	0.69	0.69			0.41	1.44
9.25	8.6	32.6				0.32	0.94	1.44							E02	FAM	argR	retinal DNA	AD2	37.6174			MCI	0.52	0.0946			NC	0.493	2.44717			NC	0.407	0.68			NC	0.41	0.98			0.762	0.94	1.41			0.762	1.25
25.25	8.66667	32.6				0.18	0.48	1.05							F01	FAM	argR	retinal DNA	NC2	38.6413	38.0046		MCI	0.525	0.0203333			NC	1.04	3.0521			MCI	0.43	0.47			NC	0.527	0			0.58	0.48	1.69			0.482	1.15
7.375	6.3	38.8				0.41	0.33	1.25							F02	FAM	argR	retinal DNA	NC2	37.368			AD	0.83	0.17			NC	0.433	2.0257			MCI	0.48	0.83			NC	0.762	0.38			0.48	0.525	0.83			0.43	1.279
22.45	7	19				0.527	0.52	0.83							G01	FAM	argR	mouse brain	PC 2X10^6	18.5308	18.4682		AD	2.64	0.15			NC	0.32	1.80567			MCI	0.49	1.2			NC	0.482	0.75			0.49	0.83	2.64			0.48	1.15
1.5	14.4	14.2727				0.762	0.525	1.6							G02	FAM	argR	mouse brain	PC 2X10^6	18.4056			AD	1.26	0.205			NC	0.233	3.446			MCI	0.69	2.6			NC	0.533	1			0.683	1.164	1.26			0.25	1.457
4.9	20.1	13.8333				0.482	0.54	1.05							H01	FAM	argR	master mix	Blank	ND			AD	1.44	0.115			NC	0.407	1.50191			MCI	0.538	0.819			MCI	0.58	1.66			0.592	1.321	1.44			0.49	1.029
5.9	8.86667	41.7333				0.533	0.68	1.164							H02	FAM	argR	master mix	Blank	ND			AD	1.05	0.15775			NC	0.527	2.55			AD	1.69	2.14			MCI	0.43	1.66				1.457	1.05			0.69
21.6	9.91667	11.6429				0.493	0.59	1.15															AD	1.25	0.1295			MCI	0.538	20.37			AD	0.83	2.28			MCI	0.48	0.14				2.15	1.25			0.52
6.6		15.8947				1.04		0.907																				MCI	0.58	5.07152			AD	1.44	3			MCI	0.25	2.11				2.123	1.6			0.538
5.9		16.6154				0.433		0.936																				MCI	0.43	13.4438			AD	0.83	3.17			MCI	0.49	0.5				1	1.05			1.05
4.9		11				0.32		1.643																				MCI	0.48	6.57187			AD	1.836	3.07			MCI	0.69	1.5				0.712	1.15			0.83
7.77778		18.75				0.167		1.279																				MCI	0.25	15.51			AD	1.15	2.12			MCI	0.94	1.91					0.907			1.6
12.8571		9.66667				0.207		1.186																				MCI	0.49	15.568			AD	1.814	1.9			MCI	0.48	0.1					0.936			0.907
6.38462		27.1111				0.233		1.321																				MCI	0.69	16.2835			AD	0.821	2.65			MCI	0.33	3.11					1.643			1.186
11.3077		12.1				0.407		1.064																				MCI	0.94	8.2375			AD	1.029	3.02			MCI	0.52	2.71					1.279			1.064
		14.9091						1.836																				MCI	0.48	7.63387			AD	2.123	1.99			MCI	0.525	1.86					1.186			1.836
		8.05882						1.15																				MCI	0.33	14.933								MCI	0.538	2.42					1.064			2.123
		9.07143						1.457																				MCI	0.52	8.326								MCI	0.683	0.29					1.836			1.045
		9.4						1.814																				MCI	0.525	11.498								MCI	0.592	0.43					1.15			0.712
		12.4545						0.821																				AD	0.69	28.7993								AD	0.69	1.55					1.814
		35.4286						1.029																				AD	1.41	17.377								AD	1.41	1.4					0.821
		25.5						2.15																				AD	1.69	23.94								AD	1.69	3					1.029
		20.6						2.13																				AD	0.83	17.6848								AD	0.83	2.24					1.17
		14.5833						1.17																				AD	1.05	28.175								AD	2.64	3.3					1.045
		22.6667						1																				AD	1.164	23.1277								AD	1.26	3					0.597
		18.9091						1.05																				AD	1.643	22.74								AD	1.44	2.43
		12						0.6																				AD	1.279	22.65								AD	1.05	3.29
		9.6						0.71																				AD	1.186	20.5								AD	1.25	3.57
																												AD	1.457	20.95								AD	0.83	1.29
																												AD	2.123	13.51								AD	1.6	3
																												AD	1.17	28.581								AD	1.05	4.25
																												AD	1	23.52								AD	1.164	1.7
																																						AD	1.15	3.04
																																						AD	0.907	1.13
One-way Anova						One-way Anova				One-way Anova														Pearson r					Pearson r					Pearson r				AD	0.936	2.11			One-way Anova					Mann Whitney test
F	14.26					ANOVA summary				ANOVA summary														r	0.6168				r	0.6265				r	0.5353			AD	1.643	2.25			ANOVA summary					p value	0.0373
p value	<0.0001					F	42.79			F	29.01													p (two-tailed)	0.0143				p (two-tailed)	<0.0001				p (two-tailed)	0.0085			AD	1.279	2.76			F	8.009
						p value	<0.0001			p value	<0.0001																											AD	1.186	2.52			p value	0.0009
																																						AD	1.321	1.71
Tukey's multiple comparisons test						Tukey's multiple comparisons test				Tukey's multiple comparisons test																												AD	1.064	2.71			Tukey's multiple comparisons test
	Summary	Adjusted p Value					Summary	Adjusted p Value			Summary	Adjusted p Value																										AD	1.836	3.65				Summary	Adjusted p Value
NC vs. MCI	ns	0.9321				NC vs. MCI	ns	0.6815		NC vs. MCI	ns	0.7252																										AD	1.15	2.67			NC vs. MCI	*	0.0245
NC vs. AD	****	<0.0001				NC vs. AD	****	<0.0001		NC vs. AD	****	<0.0001																										AD	1.457	2.14			NC vs. AD	***	0.0005
MCI vs. AD	***	0.0009				MCI vs. AD	****	<0.0001		MCI vs. AD	***	0.0001																										AD	1.814	2.6			MCI vs. AD	ns	0.4958
																																						AD	0.821	2.57
																																						AD	1.029	2.83
																																						AD	2.15	0.66
																																						AD	2.123	0.86
																																						AD	1.17	3.43
																																						AD	1	1.22
																																						AD	1.045	2.83
																																						AD	0.597	1.5
																																						AD	0.712	0.9
																																							Spearman r
																																							r	0.5395
																																							p (two-tailed)	<0.0001

## Sheet: Figure 2
Mass spectrometry data deposited in PRIDE:
ProteomeXchange accession: PXD040225
Project Webpage:
https://www.ebi.ac.uk/pride/archive/projects/PXD040225
FTP Download:
https://ftp.pride.ebi.ac.uk/pride/data/archive/2025/10/PXD040225

## Sheet: Figure 3
Figure 3C									Figure 3D				Figure 3F																	Figure 3H			Figure 3J			Figure 3K									Figure 3L
NLRP3 IR area/cell			ICC IL1β IR area/cell			ICC Aβ42 IR area/cell			LDH leakage assay				WB NLRP3/actin				WB IL1β/actin (17kDa)				WB NGSDMD/total GSDMD				WB 12F4/GAPDH					Cpn (IFUx103)			IBA1 IR intensity (x106)			mRNA IL6 fold change			mRNA IL1β fold change			mRNA NLRP3 fold change			Rearing				Ambulatory
-	+Cpn		-	+Cpn		-	+Cpn		-	+Cpn			-	+Cpn			-	+Cpn			-	+Cpn			-	+Cpn				-	+Cpn		-	+Cpn		-	+Cpn		-	+Cpn		-	+Cpn		# Vertical Beam Breaks				# Horizontal Beam Breaks
12.69	32.24		53.46	123.04		13.14	57.52		5.86112	28.1196			8.36	4.07			1.8466	2.19588			1.76	2.21			0.00899883	0.143281				0	291		2.23	8.06		0.665397	1.90322		0.22885	0.694869		0.977709	1.138		WT	AD+	AD++Cpn		WT
12.59	76.34		42.49	83.52		29.33	180.14		8.07838	20.8835			1	13.15			1.31917	2.40138			1.8	3.13			0.00844861	0.0616429				0	582		3.92	4.09		0.886363	11.0689		2.18378	7.13451		1.36885	5.12127		96	215	80		1608
13	36.51		93.61	112.64		35.78	94.85		12.4785	18.3396			7.94	11.12			1.80043	2.96741			1	2.13			0.00610607	0.042095				0	388		0.76	5.35		1.43413	16.432		0.513363	12.0822		0.558628	8.31953		43	149	47		1044
13.63	32.83		20.18	54.6		32.87	114.51		3.17979	30.4572															0.00775535	0.0398393				0	330		1.53	12.16		1.8221	4.2235		0.918854	3.93077		1.70473	2.88087		129	147	156		1429
13.33	18.31		64.66	87.68		27.25	70.52		1.7188	46.3046															0.0233705	0.125687				0	427		0.24	6.12		0.552488	1.7635		0.568911	1.45883		1.35009	1.83592		73	81	120		1818
15.22	17.47		50.03	148.91		24.83	72.08		13.1317	30.3025															0.0177535	0.0719907					92			5.18		0.639525	3.31369		0.592533	1.12102		0.684633	1.98138		85	92	71		1262
15.6	37.96		63.34	102.97		19.61	122.52																								150			2.37			5.16383		2.85348	1.48948		0.636112	1.09924		104	131	107		1147
12.59	42.28		49.54	67.62		12.06	107.54																								58			7.72					0.140232			0.719248				81	97
32.45	57.52		46.91	127.66		33.8	100.16																								80.73			2.19												37	46
11.65	46.08		40.77	102.65		51.07	138.12																											3.77													92
13.45	41.6		35.12	71.97		43.27	93.5		Unpaired t test with Welch's correction				Unpaired t test with Welch's correction				Unpaired t test with Welch's correction				Unpaired t test with Welch's correction				Unpaired t test with Welch's correction									6.26
9.05	17.99		81.02	128.84		43.21	66.94		p value		0.0017		p value	0.3705			p value	0.0434			p value	0.0815			p value	0.0115								3.7
20.39	32.12		81.02	117.22		23.54	78.27																											6.41
17.89	31.96		68.82	85.37		36.78	89.77																		Uncropped blots									5.31
21.84	47.79		62.61	161.9		20.8	87.68						Uncropped blots (cut membranes)				Uncropped blots (cut membranes)				Uncropped blot (cut membrane)
45.35	22.26		99.74	70.72		10.51	81.81																							Mann Whitney test			Mann Whitney test			Mann Whitney test			Mann Whitney test			Mann Whitney test			One-Way ANOVA				One-Way ANOVA
9.78	39.42		27.35	125.02		42.02	43.58																							p value	0.001		p value	0.0033		p value	0.0023		p value	0.0289		p value	0.0093		F (2, 20) = 1.070				F (2, 20) = 5.455
8.01	16.12		69.68	141.66		30.08	67.6																																						p = 0.3618				p = 0.0129
17.06	45.45		55.02	67.92		30.14	35.99																																										Fisher's LSD post-hoc test
7.07	39.79		92.25	255.75		9.78	63.03																																										AD+ vs. WT: p = 0.0084
21.63	76.34		68.54	161.94		32.87	92.36																							Cpn copy #			GFAP IR intensity (x106)																AD++Cpn vs. AD+: p = 0.9706
15.24	56.61		63.5	42.33		5.41	73.32																							-	+		-	+
21.79	40.56		109.1	91.84		18.1	89.24																							0	45.88		0.51	4.88
34.32	64.9		43.64	113.89		20.8	116.9																							0	14.4		2.19	1.52
13.26	74.16		57.62	35.15		10.51	70.2																							0	30.96		0.32	2.24
14.39	19.76		17.89	124.5		5.2	87.37																							0	15.3		0.49	3.68
42.77	56.13		34.95	50.03		14.46	75.47																							0	40.12		0.09	2.23
32.55	60.32		43.68	252.32		36.3	50.86																								33.34			1
15.08	62.4		12.43	466.26		28.91	64.69																								80.73			0.32
15.39	72.28		8.43	107.75		16.43	77.85																											2.07
16.64	52.21		9.47	68.75		16.75	72.8																											0.98
16.33	42.64		4.89	108.38		11.96	68.64																											0.64
37.75	70.2		14.98	221.74		5.93	94.33																											2.56
37.55	58.09		10.71	343.12		29.02	92.36																											0.74
31.31	57.62		8.11	96.15		17.89	73.74																											0.88
17.21	86.74		35.57	149.32		8.01	63.03
8.43	45.87		47.74	125.35		3.33	78.84
9.99	39.11		33.49	176.98		7.38	61.88																							Mann Whitney test			Mann Whitney test
38.27	57.93		12.59	179.15		14.35	73.22																							p value	0.0025		p value	0.0274
26.63	27.46		13.28	547.281		15.71	44.62
23.51	96.83		30.37	153.72		12.07	51.28
	88.93		16.64	212.28		24.49	89.43
	77.28		8.01	283.73		26.42	87.99
			9.36	103.28		27.27	47.84
			31.76	103.9			49.92
			25.27	158.82			58.48
			25.9	186.69			47.06
			41.91	119.66			74.91
			39.73	106.29			55.96
			47.43	157.99			69.27
			45.56	180.3			70.2
			43.84	106.5			53.56
			56.13	117.94			64.07
			47.43	152.06			119.61
			24.44	252.01			86.53
			39.73	160.9			91.21
			61.88	94.33			57.41
			68.02	109.75			84.04
			58.97	134.69			47.84
			32.76	115.11			52.42
			47.01	116.33			50.44
			52.68				31.86
			87.57				136.92
			27.25
			62
			28.91
			27.98
			56.58
			28.81
			34.53
			67.08
			34.22
			49.2
			81.85
Unpaired t test with Welch's correction			Unpaired t test with Welch's correction			Unpaired t test with Welch's correction
p value	<0.0001		p value	<0.0001		p value	<0.0001
[truncated: 107 more columns]

## Sheet: Figure 4
Figure 4C					Figure 4D					Figure 4E					Figure 4G					Figure 4I					Figure 4K
Ret. Casp1 (% IR area)					Ret. ASC (% IR area)					Ret. NLRP3 (% IR area)					Ret. NGSDMD (% IR area)					Ret. CCasp3 (% IR area)						Pro IL-1B (31KD)					IL-1B (17KD)
NC	MCI	AD			NC	MCI	AD			NC	MCI	AD			NC	MCI	AD			NC	MCI	AD				NC	AD				NC	AD
13.0032	9.5854	23.9434			2.37995	1.69129	4.36085			12.6009	13.7879	31.1131			0.839	2.02983	2.4735			1.34481	2.99	5.277				0.0210047	0.012678				0.005018	0.008694
9.41417	8.23171	25.5385			0.8245	1.43521	1.59691			13.2281	17.2673	34.517			1.10153	0.996182	1.70982			1.61136	1.88218	5.79938				0.0246527	0.014171				0.002024	0.007696
5.0828	13.0636	25.4258			0.188192	0.434409	2.85765			9.17427	17.2502	39.0695			1.60427	2.4178	3.9316			1.8125	2.4365	8.76088				0.0267115	0.01276				0.002816	0.00754
5.0205	10.161	20.6052			0.691682	0.4903	3.49333			1.062	20.8578	37.6313			0.69075	1.62175	3.67927			1.66989	2.50682	3.92042				0.0250683	0.011958				0.002931	0.006895
12.4561	13.1979	12.3253			0.457364	0.350077	1.89463			9.23118	16.928	27.9067			0.826077	1.037	1.94553			1.5983	2.26089	5.7373					0.010869					0.004667
5.5866	7.67109	21.3089			0.148885	0.560292	2.61211			11.2767	22.0756	28.126			1.2789	1.59209	2.83569			2.4304	2.23529	5.44433					0.010897					0.004789
8.236	15.8818	31.5606			0.6448	0.411682	2.58105			6.26458	16.6341	24.3404			1.37633	1.3411	2.84567			1.5092	4.27142	4.57411
7.49208	9.54579	15.2954			0.632	0.4954	2.26425			5.32653	18.3061	29.047			1.67	1.65231	2.9071					5.33536
		17.7179					0.952636					26.7293					2.99544					5.23781				Unpaired t test with Welch's correction					Unpaired t test with Welch's correction
		13.6657					0.174364					31.1462					1.7247					3.363				p value	0.0007				p value	0.0057
		19.9291					2.45467					29.7848					1.2885					3.0252
																											Gel 1: uncropped blots
One-way Anova					One-way Anova					One-way Anova					One-way Anova					One-way Anova
ANOVA summary					ANOVA summary					ANOVA summary					ANOVA summary					ANOVA summary
F	21.58				F	10.21				F	76.87				F	12.54				F	22.34
p value	<0.0001				p value	0.0006				p value	<0.0001				p value	0.0002				p value	<0.0001
Tukey's multiple comparisons test					Tukey's multiple comparisons test					Tukey's multiple comparisons test					Tukey's multiple comparisons test					Tukey's multiple comparisons test
	Summary	Adjusted p Value				Summary	Adjusted p Value				Summary	Adjusted p Value				Summary	Adjusted p Value				Summary	Adjusted p Value
NC vs. MCI	ns	0.4629			NC vs. MCI	ns	0.9996			NC vs. MCI	***	0.0002			NC vs. MCI	ns	0.4055			NC vs. MCI	ns	0.2808
NC vs. AD	****	<0.0001			NC vs. AD	**	0.0025			NC vs. AD	****	<0.0001			NC vs. AD	***	0.0002			NC vs. AD	****	<0.0001
MCI vs. AD	***	0.0002			MCI vs. AD	**	0.0023			MCI vs. AD	****	<0.0001			MCI vs. AD	**	0.0069			MCI vs. AD	***	0.0004
																											Gel 2 : uncropped blot

## Sheet: Figure 5
Figure 5B					Figure 5C					Figure 5D					Figure 5E					Figure 5F					Figure 5H					Figure 5I					Figure 5J						Figure 5L					Figure 5M
Ret. GFAP+ cells (count)					Ret. GFAP (% IR area)						Ret. Cpn (% IR area)	Ret. GFAP (% IR area)			Ret. Vimentin (% IR area)						Ret. Cpn (% IR area)	Ret. Vimentin (% IR area)			Ret. IBA1+ cell (count)					Ret. IBA1 (% IR area)						Ret. Cpn (% IR area)	Ret. IBA1 (% IR area)				Ret. Cpn-associated IBA1+ cell count (%)					Ret. Cpn-associated IBA1+ cell count (% /Cpn)
NC	MCI	AD			NC	MCI	AD				Cpn	GFAP			NC	MCI	AD			NC	0.23	30.9129			NC	MCI	AD			NC	MCI	AD			NC	0.23	0.9932				NC	MCI	AD			NC	MCI	AD
13.83	11.18	13.27			2.05217	2.41408	5.372			NC	0.23	2.05217			30.9129	75.9653	75.004			NC	0.54	39.3586			9.364	9.917	19.3			0.9932	1.52242	2.9443			NC	0.17	0.716				22.2222	30.2521	21.3953			94.0071	52.1588	31.0078
11.6	12.78	13.5			1.872	1.7707	5.892			NC	0.17	1.872			39.3586	53.2426	70.3952			NC	0.18	40.7682			14.8	10.3	15.8			0.716	2.4386	3.43633			NC	0.25	1.22678				17.3077	13.5922	25.3886			49.6102	31.6098	18.0061
8.5	11.88	12.8			0.9487	1.7051	5.35183			NC	0.25	0.9487			20.1725	44.2914	117.48			NC	0.493	36.2286			8.3	11.7	16.9			1.22678	1.91089	1.8498			NC	1.1	1.255				13.3929	16.2393	37.3418			50.3704	33.8319	22.0957
13.5	7.2	13.4			1.1935	1.76067	4.44757			NC	1.1	1.1935			40.7682	54.0168	87.5855			NC	0.32	20.1725			13.5	26.2	18.9			1.255	2.08318	2.79031			NC	0.3	0.764333				15.7143	6.48855	17.7515			15.8299	25.9542	21.3873
11.1667	5.8	19			1.45967	2.6694	3.50267			NC	0.3	1.45967			35.1234	58.6523	92.2248			NC	0.527	35.1234			8.1	12.2	16.6			0.764333	2.56546	2.02085			NC	0.18	0.908				9.82143	18.8525	31.2169			45.2675	38.4744	11.8246
7.67	11.67	16.27			1.323	1.87469	4.28038			NC	0.18	1.323			36.2286	47.3624	56.7943			MCI	0.48	75.9653			20.1	9.166	20.4			0.908	1.291	1.28118			NC	0.41	1.20463				20.3883	22.7273	19.8795			23.1083	32.9381	15.7774
10.83	10.92	14.58			2.496	3.23625	5.23855			NC	0.493	2.496				98.5785	109.595			MCI	0.69	44.2914			7.1	12.6	11.8			1.20463	1.61925	2.09515			NC	0.493	1.14551				15.3846	16.3636	24.0196			14.7929	35.1444	16.6803
5.5	9.64	18.55			1.74469	3.81818	3.45147			NC	0.32	1.74469				67.0027				MCI	0.94	54.0168			10.583	8.615	15.5			0.873898	1.97233	1.69511			NC	0.433	0.873898				11.3924	37.5	22.8814			47.0863	78.125	21.7918
	13.4	17.53				2.37827	4.2261			MCI	0.58	2.41408								MCI	0.48	58.6523			7.375	7.8	8.2			1.14551	1.86504	2.43625			MCI	0.58	1.52242				21.6216	25	23.2258			58.8109	75.7576	18.5806
	7.31	16.38				3.18546	4.57867			MCI	0.43	1.7707								MCI	0.33	47.3624					13.2					1.92722			MCI	0.43	2.4386				8.43373	24.6032	33.0097			75.9144	48.0769	25.5568
										MCI	0.48	1.7051								MCI	0.52	98.5785					18.688					3.13227			MCI	0.48	1.91089				12.5926	33.0357	16.8317			57.4801	31.746	16.7683
										MCI	0.25	1.76067								MCI	0.538	67.0027					19.429					1.67162			MCI	0.25	2.08318				13.5802	16.6667	17.1429			54.0865	30.4833	10.2445
										MCI	0.49	2.6694								MCI	0.49	53.2426					16.583					2.36792			MCI	0.49	2.56546				17.4129		26.8293			54.6001		13.4033
										MCI	0.69	1.87469								AD	0.69	75.004					17.2					2.6526			MCI	0.69	1.291				24.8		25.6637			32.61		19.4275
										MCI	0.94	3.23625								AD	1.41	70.3952													MCI	0.94	1.61925				21		21.3636			39.3996		20.0786
										MCI	0.48	3.81818								AD	0.936	117.48													MCI	0.33	1.97233						33.5443					18.4919
										MCI	0.33	2.37827								AD	1.836	87.5855													MCI	0.525	1.86504						21.2121					15.3534
										MCI	0.52	3.18546								AD	1.457	92.2248													AD	1.41	2.9443
										AD	1.41	5.372								AD	2.15	56.7943													AD	1.69	3.43633
ANOVA summary					ANOVA summary					AD	1.69	5.892			ANOVA summary					AD	2.123	109.595			ANOVA summary					ANOVA summary					AD	0.83	1.8498				ANOVA summary					ANOVA summary
F	13.4				F	43.6				AD	0.83	5.35183			F	15.51									F	4.939				F	20.02				AD	2.64	2.79031				F	6.41				F	15.62
p value	0.0001				p value	<0.0001				AD	2.64	4.44757			p value	0.0001									p value	0.0143				p value	<0.0001				AD	1.26	2.02085				p value	0.0038				p value	<0.0001
										AD	1.26	3.50267																							AD	1.44	1.28118
										AD	1.44	4.28038																							AD	1.05	2.09515
Tukey's multiple comparisons test					Tukey's multiple comparisons test					AD	1.05	5.23855			Tukey's multiple comparisons test										Tukey's multiple comparisons test					Tukey's multiple comparisons test					AD	1.25	1.69511
	Summary	Adjusted p Value				Summary	Adjusted p Value			AD	1.25	3.45147				Summary	Adjusted p Value									Summary	Adjusted p Value				Summary	Adjusted p Value			AD	0.83	2.43625				Tukey's multiple comparisons test					Tukey's multiple comparisons test
NC vs. MCI	ns	0.9922			NC vs. MCI	*	0.049			AD	0.83	4.2261			NC vs. MCI	*	0.0167								NC vs. MCI	ns	0.8693			NC vs. MCI	**	0.0011			AD	1.6	1.92722					Summary	Adjusted p Value				Summary	Adjusted p Value
NC vs. AD	***	0.0008			NC vs. AD	****	<0.0001			AD	1.6	4.57867			NC vs. AD	****	<0.0001								NC vs. AD	*	0.0203			NC vs. AD	****	<0.0001			AD	1.836	3.13227				NC vs. MCI	ns	0.0962			NC vs. MCI	ns	0.723
MCI vs. AD	***	0.0003			MCI vs. AD	****	<0.0001								MCI vs. AD	*	0.0323								MCI vs. AD	ns	0.0705			MCI vs. AD	ns	0.161			AD	1.15	2.36792				NC vs. AD	**	0.0028			NC vs. AD	****	<0.0001
																																			AD	0.821	1.67162				MCI vs. AD	ns	0.4909			MCI vs. AD	***	0.0005
																																			AD	2.123	2.6526
											Pearson r										Pearson r
											r	0.7046									r	0.5548
											p (two-tailed)	<0.0001									p (two-tailed)	0.009														Pearson r
																																				r	0.648
																																				p (two-tailed)	<0.0001







[truncated: 3 more columns]

## Sheet: Figure 6
Machine learning predictions data and codes deposited in Github
https://github.com/xomicsdatascience/Retinal_Alzheimer_Prediction
and Zenodo
https://doi.org/10.5281/zenodo.18021732

## Sheet: Figure S1
Figure S1F, G
Gaussian distribution curves of Figure 1F

## Sheet: Figure S2
Figure S2B
Ret. Cpn (% IR area) per C/M/F
	NC																					MCI														AD
Central	0.226667	0.110333	0.234	0.736	0.500333	0.496333	0.186333	0.404667	0.795667	1.10483	0.4455	0.360222	0.155167	0.201333	0.185111	0.354	0.373778	0.379333	1.855	0.4435	0.65225	0.8505	0.514	0.359333	0.171	0.463333	0.7995	0.8755	0.382333	0.436333	0.541667	0.8275	0.448333	0.6158	0.1825	0.272333	0.621	1.98767	0.758667	2.625	1.078	1.824	1.01833	1.3588	0.979667	1.699	1.1181	1.00089	3.10663
Mid-periphery	0.171375	0.22525	0.32425	0.81525	0.26675	0.61575	0.183	0.43525	0.347333	0.892933	0.420833	0.463333	0.253067	0.240667	0.175667	0.3808	0.436444	0.707	0.7725	0.6082	0.4794	0.52525	0.37575	0.5775	0.40375	0.56025	0.80425	0.6376	0.422333	0.31225	0.58375	0.370125	0.6385	0.5822	0.6078	0.5735	1.93975	1.21275	0.98925	2.55425	1.239	1.1555	0.93925	1.08134	0.8725	1.3158	1.15518	0.997857	1.73443
Far-periphery	0.3155	0.163333	0.161667	1.87067	0.150333	0.495	0.177333	0.369333	0.495667	1.06711	0.415556	0.140667	0.11	0.186222	0.368222	0.2395	0.454667	0.493333	0.5088	0.363	0.48325	0.3685	0.428333	0.476333	0.132333	0.434	0.4815	1.382	0.639	0.269	0.414333	0.43	0.492	0.8516	1.11233	1.25	1.50833	2.04267	0.699667	2.762	1.48633	1.43533	1.24233	1.36461	0.624333	1.7992	0.833333	1.62976	0.579
Two-way ANOVA	p value
Interaction	0.9901
Row Factor	0.9414
Column Factor	<0.0001
Figure S2C
Ret. Cpn (% IR area) per sex
	NC											MCI							AD
Male	0.25	0.3	0.54	0.18	0.493	0.433	0.32	0.207	0.233	0.32		0.48	0.25	0.94	0.525	0.538	0.683	0.592	1.69	0.83	1.44	1.25	1.164	1.15	1.643	1.186	1.457	0.821	2.15	2.123	1.17	1	1.045	0.597	0.712
Female	0.23	0.17	1.1	0.41	1.04	0.167	0.407	0.527	0.762	0.482	0.533	0.58	0.43	0.49	0.69	0.48	0.33	0.52	0.69	1.41	2.64	1.26	1.05	0.83	1.6	1.05	0.907	0.936	1.279	1.321	1.064	1.836	1.15	1.814	1.029
Two-way ANOVA	p value
Interaction	0.5191
Row Factor	0.5739
Column Factor	<0.0001
[truncated: 20 more columns]

## Sheet: Figure S5
Figure S5A				Figure S5B						Figure S5C-G								Figure S5H			Figure S5I				Figure S5J
	Ret. Cpn (% IR area)	Brain Cpn (% IR area)			Brain Cpn % area	Retinal Cpn C	Retinal Cpn M	Retinal Cpn F			Ret. Cpn (% IR area)	pS404/total tau	pS396/total tau	pS199/total tau	pS231/total tau	pS214/total tau		Brain Cpn (% IR area) by APOε4 presence				Ret. Cpn (% IR area)	MMSE score			Ret. Cpn (% IR area)	MOCA score
NC	0.23	0.067		NC	0.067	0.226667	0.171375	0.3155		NC	0.23	0.558	0.559	0.606	0.0906	0.155		−	+		NC	0.23	27		NC	0.25	23
NC	0.17	0.015		NC	0.015	0.110333	0.22525	0.163333		NC	0.17	0.573	1.886	0.466	0.0728	0.144		0.067	0.0383333		NC	0.17	30		NC	0.3	27
NC	0.25	0.0383333		NC	0.0383333	0.234	0.32425	0.161667		NC	0.25	0.551	0.923	0.675	0.079	0.148		0.015	0.17		NC	0.25	23		NC	0.54	27
NC	1.1	0.0343333		NC	0.0343333	0.736	0.81525	1.87067		NC	1.1	0.448	0.801	0.557	0.0604	0.194		0.0343333	0.15		NC	1.1	29		MCI	0.58	26
NC	0.3	0.0355		NC	0.0355	0.500333	0.26675	0.150333		NC	0.3	0.66	1.55	0.528	0.0579	0.112		0.0355	0.115		NC	0.3	30		MCI	0.49	23
MCI	0.49	0.0695		MCI	0.0695	0.463333	0.56025	0.434		NC	0.18	0.603	0.849	0.511	0.1088	0.259		0.0695	0.1295		NC	0.54	29		MCI	0.69	21
MCI	0.69	0.025		MCI	0.025	0.7995	0.80425	0.4815		NC	0.41	3.27	0.677	0.37	0.4575	2.558		0.025			NC	0.18	28		MCI	0.525	24
MCI	0.52	0.0946		MCI	0.0946	0.541667	0.58375	0.414333		NC	0.527	1.985	0.932	1.541	0.2958	0.634		0.0946			NC	0.41	30		AD	0.83	18
MCI	0.525	0.0203333		MCI	0.0203333	1.655	0.74025	0.86		MCI	0.48	4.721	n.a.	0.519	0.4788	1.552		0.15775			NC	0.493	30		AD	1.457	1
AD	0.83	0.17		AD	0.17	0.758667	0.98925	0.699667		MCI	0.49	0.481	0.645	0.372	0.0564	0.1					NC	1.04	30		AD	1.029	9
AD	1.26	0.205		AD	0.205	1.078	1.239	1.48633		MCI	0.69	0.698	0.962	0.324	0.0539	0.154					NC	0.433	30		AD	0.482	22
AD	1.44	0.115		AD	0.115	1.824	1.1555	1.43533		MCI	0.52	0.636	1.983	0.238	0.0599	0.235					NC	0.32	30		AD	0.533	23
AD	1.05	0.15775		AD	0.15775	1.01833	0.93925	1.24233		MCI	0.525	0.313	0.833	0.488	0.0526	0.114					NC	0.233	30		AD	1.045	24
AD	1.25	0.1295		AD	0.1295	1.3588	1.08134	1.36461		MCI	0.538	4.919	1.738	0.711	0.5778	2.129					NC	0.32	29		AD	0.597	16
										AD	0.69	3.698	0.605	1.257	0.6339	2.527					NC	0.527	30		AD	0.712	17
										AD	1.69	0.644	0.787	0.587	0.068	0.087					NC	0.762	30
										AD	1.6	0.494	0.649	0.662	0.1107	0.242					NC	0.482	29
										AD	1.279	0.718	0.824	0.28	0.0518	0.159					MCI	0.58	15
	Pearson r				Pearson r					AD	1.186	0.322	0.715	0.704	0.0773	0.039					MCI	0.43	11			Spearman r
	r	0.6586			r	0.3563	0.7075	0.485		AD	1.836	0.585	1.484	0.396	0.0875	0.241					MCI	0.48	19			r	-0.5566
	p (two-tailed)	0.0104			p (two-tailed)	0.2112	0.0046	0.0788		AD	1.15	0.3	0.396	0.253	0.0608	0.112					MCI	0.25	28			p (two-tailed)	0.0334
										AD	1.457	0.606	0.931	0.315	0.0638	0.188					MCI	0.49	29
																					MCI	0.69	24
																					MCI	0.94	26
																					MCI	0.48	29
											Pearson r							Unpaired t test			MCI	0.33	15
											r	-0.2551	-0.2136	-0.1446	-0.2391	-0.2339		p value	0.06		MCI	0.52	13
											p (two-tailed)	0.2519	0.3524	0.521	0.284	0.2948					MCI	0.538	29
																					MCI	0.592	26
																					AD	0.69	9
																					AD	1.41	16
																					AD	0.83	4
																					AD	2.64	16
																					AD	1.26	24
																					AD	1.44	18
																					AD	1.05	2
																					AD	1.25	12
																					AD	0.83	23
																					AD	1.05	4
																					AD	1.164	18
																					AD	0.907	9
																					AD	0.936	4
																					AD	1.643	19
																					AD	1.279	18
																					AD	1.186	16
																					AD	1.321	17
																					AD	1.836	12
																					AD	2.15	4
																					AD	1.17	18
																					AD	0.597	30
																						Spearman r
																						r	-0.53
																						p (two-tailed)	<0.0001

## Sheet: Figure S6
Mass spectrometry data deposited in PRIDE:
ProteomeXchange accession: PXD040225
Project Webpage:
https://www.ebi.ac.uk/pride/archive/projects/PXD040225
FTP Download:
https://ftp.pride.ebi.ac.uk/pride/data/archive/2025/10/PXD040225

[truncated: 8 more sheets: Figure S7, Figure S8, Figure S9, Figure S11, Figure S12, Figure S13, Figure S14, Figure S15]
